# Supplementary material for: Molecular rearrangement of bicyclic peroxy radicals is a key route to aerosol from aromatics
Source: Nat Commun. 2023 Aug 17;14:4984. doi: 10.1038/s41467-023-40675-2 (PMC10435581; doi:10.1038/s41467-023-40675-2)
Supplement: Supplementary file 3 — Source Data [file 41467_2023_40675_MOESM3_ESM.xlsx]

## Sheet: Figure 1 B
Reaction coordinate	C1 (kcal/mol)	BPR (kcal/mol)	C2 (kcal/mol)
1	-51.7
2	-51.7
3	18.8
4	18.8
5	0	0
6		0	0
7			17.9
8			17.9
9			-49.4
10			-49.4

## Sheet: Figure 1 C
Temperature (K)	C1 (s-1)	C2 (s-1)
200	1.8004e-08	1.21961e-07
225	3.60333e-06	1.97396e-05
250	0.000257523	0.00118804
275	0.00864757	0.034652
300	0.164121	0.585048
325	2.00196	6.4689
350	17.2039	51.1558
375	111.328	308.429
400	569.502	1485.56
425	2385.71	5913.12
450	8394.94	19930.2
475	25278	57889.4
500	66069.1	146850
Inset
Temperature (K)	C1 (s-1)	C2 (s-1)
270	0.00450453	0.018527
275	0.00864757	0.034652
280	0.0162294	0.0634199
285	0.029811	0.113706
290	0.0536527	0.199919
295	0.0947074	0.345032
300	0.164121	0.585048
305	0.279456	0.97548
310	0.467943	1.60061

## Sheet: Fugre 4
		Ipso	Ortho	Meta	Para
1	0.005
2		0.59	3e-05	0.003	0.00096
3		3.5	6e-07	0.01	1e-05
4		0.86	6.9e-08
5		0.002
6		0.96	1.6e-05		0.00150729
7		2.8

## Sheet: Fig1 Toluene-iBPR
C -1.49578 -0.53814 0.53869
C 0.11860 0.29072 -0.81324
C 0.70754 -1.60756 0.72003
C 1.21772 -0.65544 -0.31544
C -0.55344 -1.55810 1.12359
C -0.80493 0.81325 0.29542
H 0.53095 1.08920 -1.42704
H 1.39820 -2.34674 1.10301
H 1.63854 -1.18200 -1.17212
H -0.93723 -2.26909 1.84231
O -1.87159 -0.90084 -0.78685
O -0.76200 -0.46468 -1.63485
O 2.31787 0.09244 0.27997
O -1.71936 1.73783 -0.23936
H -2.18825 1.31783 -0.96551
O 3.01529 0.71807 -0.62353
C -0.16014 1.48281 1.48764
H 0.37259 2.37349 1.15953
H 0.53667 0.83343 2.00752
H -0.94312 1.79171 2.17887
H -2.42735 -0.43571 1.09023

## Sheet: Fig1 Toluene-i-C1-TS
C 1.56871 0.79460 0.39112
C -0.16575 -0.43952 -0.77924
C -0.68820 1.76861 0.41068
C -1.19564 0.65334 -0.44589
C 0.56396 1.81628 0.83140
C 0.75677 -0.87156 0.41538
H -0.70580 -1.40102 -0.88248
H -1.40353 2.53431 0.68149
H -1.60534 1.01778 -1.38751
H 0.90992 2.62654 1.46169
O 2.00965 0.86385 -0.79745
O 0.59458 -0.22794 -1.82199
O -2.31658 0.07862 0.30074
O 1.68766 -1.71307 -0.01366
H 1.89648 -1.42742 -0.92532
O -2.96032 -0.81178 -0.39478
H 2.27972 0.44069 1.15113
C 0.20762 -1.25550 1.75398
H -0.36139 -2.17976 1.65590
H -0.44395 -0.48536 2.15449
H 1.02909 -1.44078 2.44324

## Sheet: Fig1 Toluene-i-C2-TS
C -1.51414 0.55656 -0.53534
C 0.23936 -0.23194 0.96388
C 0.69419 1.70056 -0.59962
C 1.28010 0.71604 0.35819
C -0.56216 1.62525 -1.00834
C -0.86294 -0.85142 -0.34675
H 0.61944 -1.24187 1.17834
H 1.33646 2.50624 -0.93024
H 1.79175 1.21959 1.17909
H -0.96692 2.38385 -1.66537
O -2.19441 0.83805 0.56770
O -0.56841 0.27498 1.80066
O 2.30186 -0.03288 -0.35945
O -1.70741 -1.67871 0.26884
H -2.21466 -1.12476 0.89146
O 3.02014 -0.75834 0.44959
C -0.14392 -1.52450 -1.47709
H 0.46229 -2.34460 -1.09785
H 0.49513 -0.83266 -2.01599
H -0.88357 -1.94373 -2.15922
H -2.23708 0.28982 -1.32864

## Sheet: Fig1 Toluene-i-C1-P
C -2.84629 0.17783 0.11525
C 0.76165 -0.31370 0.86203
C -0.67312 0.55691 -1.04918
C 0.13795 0.91595 0.15032
C -1.95487 0.20384 -1.06185
C 1.45420 -1.28974 -0.09355
H 1.51268 0.08185 1.55472
H -0.11936 0.54418 -1.98209
H -0.42417 1.46063 0.90532
H -2.42321 -0.08920 -1.99305
O -3.98711 -0.20200 0.04643
O 1.18155 1.80487 -0.32548
O 1.01092 -2.40955 -0.17347
O 1.81029 2.38319 0.65550
H -2.42653 0.52773 1.07229
C 2.65273 -0.82860 -0.86499
H 3.33546 -0.27214 -0.22361
H 2.33912 -0.14485 -1.65542
H 3.15361 -1.68413 -1.30838
O -0.24677 -0.96404 1.55849
H -0.29219 -1.85884 1.19022

## Sheet: Fig1 Toluene-i-C2-P
C 1.43008 -1.08639 0.19363
C -1.33403 1.34414 0.33445
C -0.91844 -0.87762 -0.77288
C -1.56906 -0.16545 0.36614
C 0.35600 -1.22821 -0.84922
C 2.32980 0.14241 -0.02978
H -2.18589 1.95193 0.68760
H -1.56342 -1.04415 -1.62651
H -1.19697 -0.53071 1.32380
H 0.69009 -1.68060 -1.77563
O -0.29817 1.83331 -0.00565
O -2.99091 -0.41349 0.39809
O 2.67010 0.77252 0.93981
O -3.58906 0.15678 -0.61144
C 2.75468 0.47715 -1.42404
H 3.59899 1.15985 -1.40434
H 1.91109 0.95942 -1.92136
H 3.00269 -0.42166 -1.98897
H 2.10719 -1.94671 0.06792
O 0.94362 -1.06275 1.50138
H 1.45745 -0.37451 1.95017

## Sheet: Fig2 - R1
C -3.05624 -0.96290 -0.20418
H -3.00527 -2.06708 -0.25416
C -2.02692 -0.31695 0.71445
H -2.31015 -0.63357 1.72940
C -0.65077 -0.83520 0.41865
H -0.55144 -1.90943 0.31847
C 0.43924 -0.04688 0.29796
H 0.32951 1.02355 0.39407
C 1.73244 -0.53886 0.04068
C 2.93036 0.27403 -0.11175
O 3.98205 -0.31948 -0.33410
O -3.87343 -0.34823 -0.82959
O -2.15822 1.07847 0.77166
O -1.93644 1.62784 -0.52483
H -2.81215 1.51913 -0.92088
O 1.93062 -1.85027 -0.08660
H 2.88532 -1.94081 -0.26016
C 2.86145 1.77119 -0.00013
H 2.17150 2.18416 -0.73637
H 3.85347 2.18164 -0.16326
H 2.50522 2.06912 0.98652

## Sheet: Fig2 - R2
C -1.07354 0.25961 -0.06836
C 2.38162 -1.13701 -0.65189
C 1.03165 -0.26731 1.22119
C 2.03242 0.11647 0.16515
C -0.28999 -0.22642 1.12617
C -2.41972 -0.44247 -0.19281
H 1.47629 -0.60870 2.14759
H 2.95819 0.45543 0.64134
H -0.86849 -0.49064 2.00442
O 2.93230 -2.09947 -0.27484
O 1.60737 1.06791 -0.78070
O -3.42358 0.22611 -0.24660
O 1.46149 2.30617 -0.09863
C -2.41796 -1.93980 -0.25698
H -3.36850 -2.29844 -0.64094
H -2.26747 -2.33746 0.74870
H -1.59307 -2.30199 -0.87029
H -0.52314 0.03374 -0.98735
O -1.27182 1.64998 0.02686
H -2.22007 1.80287 -0.09376
H 0.49332 2.36110 -0.01321

[truncated: 60 more sheets: Fig2 - R3, Fig2 - R1-C7H8O5-TS-O2add, Fig2 - R1-C7H8O5-TS-O2add-RO2, Fig2 - R1-R1b-TS-O2add, Fig2 - R1b-OOH-vinoxy, Fig2 - R1b-RO2, Fig2 - R1b-RO2-R1b-OOH-TS_16H-s, Fig2 - R2a-RO2, Fig2 - R2a-RO2-R2b-RO2-TS_16H-s, Fig2 - R2b-OOH-R1, Fig2 - R2b-OOH-R2O2-R2b-OOH-vin, Fig2 - R2b RO2, Fig2 - R2b-RO2-R2b-OOH-R1-TS_16, Fig2 - R3-Epo-R, Fig2 - R3-Epo-RO2, Fig2 - R3-Epo-RO2-R3-Epo-OOH-TS, Fig2 - R3-R3-Epo-R-TS_epoxide, Fig4 - Tol-m-BPR, Fig4 - Tol-m-C1-TS, Fig4 - Tol-m-C2-TS …]
